# Supplementary material for: The Use of Digital Health by South Asian Communities: Scoping Review
Source: J Med Internet Res. 2023 Jun 12;25:e40425. doi: 10.2196/40425 (PMC10337427; doi:10.2196/40425)
Supplement: Multimedia Appendix 1 [file jmir_v25i1e40425_app1.xlsx]

## Sheet: Sheet1
44 articles were initially selected for full-reading. Coloured cells indicate the reviewer's decision. Writings in RED are the reason for exclusion.			Exluded
			Unsure
			Included				Eligibility decision
Author & Year	Country	Study objective	Study sample	Methods	Findings		Nasser	Sam	Emma	Comments
Anand et al. 2016	Canada	What is the effectiveness of a digital health intervention (DHI) focused on improving diet and physical activity via messaging in reducing risk for myocardial infarction (MI) among a South Asian population living in Canada?	343 South Asian participants. Intervention (169) and control group (174) Age mean 50.6 (11.4) India, Pakistan, Sri Lanka and other	RCT	Doi:10.1001/jamacardio.2016.1035 • The study found no difference in the change in the MI risk score after 1 year between the DHI and control groups. • A DHI using email and text messaging was not effective in reducing the MI risk score among SA people after 12 months. • Despite DHI participants receiving a high number of emails or text messages compared with controls (ie, 80 vs 0) during the 12 m…	1	Include	South asian, Mean age 50+, Assessing DHI effectiveness of intervention, Unsure if perceptions of users are discussed
Hoque et al., 2017	Bangladesh	To investigate factors that influence the adoption and use of e-Health applications in Bangladesh from citizens’ (patients’) perspectives.	318 participants aged 30+ (12% were over 50)	An exploratory study. Surveys. A convenience sample	DOI: 10.3109/17538157.2015.1075541 • The study determined that perceived ease of use and perceived usefulness and trust were significant factors influencing the intention to adopt e-Health. • Gender was strongly associated with the adoption and use of e-Health services.	2	Include	Specfically Bangladeshi. Adults (30+ years), unsure of mean age. Hospital patient perspectives on adoption of eHealth.
Horne et al. 2018	UK	To identify interventions aimed at increasing physical activity (PA) levels among South Asian (SA) adults and identify the specific changes in the content and delivery mode of interventions designed to increase PA levels among SA people	Dose not mention digital health interventions	A systematic review	doi: https://doi.org/10.1016/j.puhe.2018.05.009 Types of interventions: 1. DM management/risk factor reduction as an end point. PA was part of (a) an educational programme addressing DM self management 39e41 or (b) a text-based messaging service. 2. Health lifestyle. PA was part of a group-based intervention. 3. PA as a primary outcome measure. • Interventions focused on promoting PA uptake in tw…	3	Include	Specifially south asians. Adults (18+), unsure of mean age. Discusses interventions increase PA uptake, specfially adoption strategies, cultural adaptations and use of BCTs. Review does mention some use of health tech such as text messaging, but mostly as supportive strategies. Produces checklist of how cultural adaptations should be made. Does not really focus on perceptions of users.
Hyman et al. 2022	Canada	To understand the barriers to and facilitators of digital health tool uptake experienced by South Asian community members residing in Canada.	197 (15% <50) South Asians (India, Pakistan, Sri Lanka, Nepal, Bangladesh, Maldives, and Bhutan)	Qualitative approach, focus group discussions.	doi: 10.2196/25863 • Older age, lack of education, and poor digital health literacy were key barriers for accessing digital health support. • Factors that were considered facilitators to using digital health tools included social support from family or community members and positive attitudes toward technology. • South Asian community members are less likely to use digital tools for their health …	4	Include	Mentions south asians. Adults (18+), mean age 65 years. Discusses digital health tools and perceptions around use of such tech.
Makowsky et al. 2021	Canada	To explore the prevalence, patterns, and predictors of the use of the internet, digital devices, and apps for health purposes as well as preferences for future use of eHealth support in South Asian Canadians.	706 South Asians. 312 (44%) aged 50+	cross-sectional, mixed method study. Survey and interviews	doi: 10.2196/20671 Language preference and age were predictors of web-based health information seeking. Older age, being female, having less than high school education, preferring written health information in languages other than English, and lacking confidence in completing medical forms predicted lack of internet use. Being female, frequent internet use, being confident in filling out medical …	5	Include	Mentions south asians. Adults with mean age 47.1, SD 17.6 years. Focused on use of digital health tech in relation to disease preventio and management. Survey did not explore user perceptions in relation to exercise or falls prevention.
Prinjha et al. 2020	UK	To explore the perceptions and views of British South Asian patients with T2D on mobile health SMS text messaging to support medication adherence.	67 participants Aged 18-84 Majority 50+	Focus group	doi: 10.2196/15789 • Participants were particularly interested in content that met their information needs, including information about South Asian foods (herbs/spices), and religious fasting. • SMS delivered in English were perceived to be acceptable, often because family members could translate for those unable to read or understand the messages. • Suggestions to have SMS in different formats, …	6	Include	Mentions south asians. Older adults (18 to 84 years), unsure of mean age. Focused on health tech in form of text messaging to support medication adherence for type 2 diabetes and explored user views on app usage. Not focused on exercise or falls prevention.
Quaosar & Bao 2018	Bangladesh	To identify the factors that influence the elderly’s intention to use m-health services.	245 Bangladeshi aged 60+	Quantitative study. Surveys	DOI: DOI: 10.1089/tmj.2017.0111 • The study shows that Performance expectancy (PE), Effort expectancy (EE), and Social influence (SI) had significant influence on intention to use m-health services. • The findings of this study are consistent with previous studies that PE, EE, and SI are highly related to intention to use e-health and m-health.	7	Include	Based in Bangladesh. Older adults (60+ years). Asses factors affecting people using mHealth services. Not focused on exercis eor falls prevention.
Ramachandran et al. 2015	India	To assess willingness to receive health-related information through mobile phones (mhealth intervention)	285 participants Mean (SD) age was 56 (12.5) years.	surveys	DOI: https://doi.org/10.1177/1932296815599005 Willingness to receive health information was reported by 171 (60%) patients, 52.6% preferring voice calls. Lower age group, male gender, having formal education, employment, and access to mobile phone were associated with willingness to receive health information through mhealth interventions. Having a personal mobile phone and mobile with family mem…	8	Include	Based in India. Adults with mean age of 56 years. Use of mHealth to support attendance at a chronic disease clinic, focuses on lifestyle modfications, medication usage and diet. Not focused on perceptions around exercise or fall prevention.
Teo et al. 2021	Singapore	To evaluate elderly Asians' acceptance towards digital health services amidst the pandemic.	523 participants Average age 72 171 Indians 177 Malays 175 Chinese	Phone interviews	doi: https://doi.org/10.1038/s41598-021-90098-6 • Almost all (98.1%) participants reported no prior experience in using digital health services. • About half of the participants (52%) had a positive perception that DHI could help minimise unnecessary physical contact. • 77.8% were uncomfortable with artificial intelligence software interpreting their medical results. • Older and lower income part…	9	Include	Based in Singapore - mentions asians (includes indian, malay and chinese - unsure if data split by ethnicity). Older adults (60+), mean age 72 years. Perception towards digital health during covid pandemic, specfially user views on video consults, messaging doctors, AI screening of health condition. Does not focus on exercise or falls prevention.
Yasmin et al.. 2015	Bangladesh	To explore the perceptions of D2M patients of an mhealth intervention for diabetes management.	10 Bangladeshis Aged 50+	Qualitative study using Interviews	DOI: https://doi.org/10.1186/s12913-019-4811-9 Most participants perceived the mhealth (voice calls) positively. The 24/7 availability of support through mhealth was a bonus. Most participants wre happy to pay for the service. Suggestion by participants included organise monthly discussion sessions to give the patients the opportunity to talk, share, and discuss about their health conditions and …	10	Include	Mentions Bangladesh. Adults (8 out of 18 were below 50 years, unsure of mean age. Focuses on use of mHealth to support patients with type 2 diabetes. Discusses user views on range of aspects such as diet, physical exercise, medication intake, management of hospital visits. Not in relation to falls, but does mention exercise...
Zibrik et al. 2015	Canada	To assess ehealth literacy and explore barriers to ehealth self-management	South Asians (414) aged 60+ Chinese (254) aged 60+	A case study. Surveys and focus groups	doi: http://dx.doi.org/10.1016/j.hlpt.2015.08.002 Older age, female gender, lack of language proficiency, and lower socioeconomic status were all associated with less use of technology for health self-management. • Participants <60 years of age were approximately eight times more likely to know how to use the Internet to answer their questions about health than participants >80 years of age. • Lo…	11	Include	Mentions south asians in some studies in SR. Older adults 60+. Discusses barriers and facilitators to eHealth use. Mix of different conditions in review, not a specfic focus on exercise or falls.
DeSouza et al., 2014	India	To explore the acceptability of delivering healthcare interventions through mobile phones among users in India	488 adults	Surveys	479 (98%) respondents preferred to receive medication adherence reminders via mobile phones. Most respondents preferred voice calls (419; 86%) and SMSs (319; 65%) in the local language i.e. Kannada. The older the participant the more preference from voice calls over texts. (4%) respondents who declined to share their phone number did so for fear of misuse of contact details or apprehension with r…	12	Specifically south Asians' expereinces of mhealth but not exercise or falls.
Hossain et al., 2019	Bangladesh	to explore the factors that influence rural end users’ acceptance of e-health in Bangladesh.	292 adults	Quantitative study uisng Surveys	Age, gender, and education have significant impact on rural endusers’ acceptance of e-health. People who have exposed to Ads or promotional campaigns are 6.94 times more likely to use e-health. People having a positive attitude toward e-health and believe in its effectivness are 4.56 times more likely to use it than those having a negative attitude.	13	Related to south Asians and use of ehealth but not exercise or falls.
Kumar et al. 2019	India	To assess the acceptability of mobile phone support during care and treatment in patients with tuberculosis (TB) in South India.	185 adults Mean age 35.25	Cross-sectional exploratory study using surveys	Almost all participants accepted the idea of receiving medication reminders via mobile phones. However, 74% preferred voice calls over SMS. 76.8% preferred video-based treatment over in-person. However, only 57.6% knew how to use thier mobile camera. Only 27.2% of participants had used their mobile phones to contact their health care providers. 2 participants thoughts of frequent reminders as an …	14
Vyas	US	To better understand health-related behaviors within South Asian community in US	709 Sas (mean age 34)	Quantitative study using paper and online surveys	The top three sources of health information were Internet 76.9% , Physician 76.1% and Family 61%. 42.8% of participants picked Internest as their primary source of health information. Preferrence for physician over Internet was associated with age (older preferred physician). Participants who were not proficient in English cited friends as their primary source of health information. Older partici…	15
